# Supplementary material for: Optimal transport analysis reveals trajectories in steady-state systems
Source: PLoS Comput Biol. 2021 Dec 3;17(12):e1009466. doi: 10.1371/journal.pcbi.1009466 (PMC8691649; doi:10.1371/journal.pcbi.1009466)
Supplement: S1 Table — Genes used to compute cell cycle signature scores for the Arabidopsis dataset. (CSV) [file pcbi.1009466.s002.csv]

Locus	Gene	Phase
AT1G18670	CKL3	G1-S
AT5G65420	CYCD4;1	G1-S
AT5G10440	CYCD4;2	G1-S
AT4G03270	CYCD6;1	G1-S
AT5G02110	CYCD7;1	G1-S
AT5G48820	KRP3	G1-S
AT3G19150	KRP6	G1-S
AT1G49620	KRP7	G1-S
AT5G43080	CYCA3;1	G1-S
AT1G47210	CYCA3;2	G1-S
AT5G02470	Dpa	G1-S
AT3G48160	DEL1	G1-S
AT3G01330	DEL3	G1-S
AT3G12280	RB	G1-S
AT1G02970	WEE1	G1-S
AT2G27970	CKS2	G2-M
AT1G44110	CYCA1;1	G2-M
AT1G77390	CYCA1;2	G2-M
AT5G11300	CYCA2;2	G2-M
AT1G15570	CYCA2;3	G2-M
AT4G37490	CYCB1;1	G2-M
AT5G06150	CYCB1;2	G2-M
AT3G11520	CYCB1;3	G2-M
AT2G26760	CYCB1;4	G2-M
AT1G34460	CYCB1;5	G2-M
AT2G17620	CYCB2;1	G2-M
AT4G35620	CYCB2;2	G2-M
AT1G20610	CYCB2;3	G2-M
AT1G76310	CYCB2;4	G2-M
AT1G20590	CYCB2;5	G2-M
AT1G16330	CYCB3;1	G2-M
AT3G54180	CDKB1;1	G2-M
AT2G38620	CDKB1;2	G2-M
AT1G76540	CDKB2;1	G2-M
AT1G20930	CDKB2;2	G2-M
